# Supplementary material for: Polygenic Index for Sleep Duration and Brain Changes over Time
Source: Med Sci (Basel). 2026 Feb 13;14(1):88. doi: 10.3390/medsci14010088 (PMC12921902; doi:10.3390/medsci14010088)
Supplement: Supplementary file 1 [file medsci-14-00088-s001.zip]

Archive with 1 entries (1 files):
- medsci-4079767-supplementary.pdf
